# Supplementary material for: Disruption of splicing-regulatory elements using CRISPR/Cas9 to rescue spinal muscular atrophy in human iPSCs and mice
Source: Natl Sci Rev. 2019 Sep 3;7(1):92–101. doi: 10.1093/nsr/nwz131 (PMC8446915; doi:10.1093/nsr/nwz131)
Supplement: nwz131_Supplemental_Files [file nwz131_supplemental_files.zip]

Archive with 2 entries (2 files):
- nwz131_Supplemental_Figures.docx
- nwz131_Supplementary_Methods.docx
